# Supplementary material for: An online communication skills training program for nursing students: A quasi-experimental study
Source: PLoS One. 2022 May 4;17(5):e0268016. doi: 10.1371/journal.pone.0268016 (PMC9067637; doi:10.1371/journal.pone.0268016)
Supplement: S1 Data — (XLSX) [file pone.0268016.s001.xlsx]

## Sheet: response
group	sex	year	grade	living	empathy1	empathy2	empathy3	empathy4	empathy5	empathy6	empathy7	empathy8	empathy9	empathy10	empathy11	anger1	anger2	anger3	anger4	anger5	anger6	anger7	anger8	anger9	anger10	anger11	anger12	anger13	anger14	anger15	anger16	anger17	anger18	anger19	anger20	anger21	anger22	anger23	anger24	communiction1	communiction2	communiction3	communiction4	communiction5	communiction6	communiction7	communiction8	communiction9	communiction10
1	1	25	4	1	4	4	4	3	4	4	4	4	4	4	4	3	2	2	3	2	2	2	3	2	2	3	2	2	3	3	3	2	3	3	3	2	2	3	3	4	4	3	3	4	4	4	4	3	4
1	2	26	4	1	4	2	4	4	3	4	3	2	3	4	5	3	2	2	3	3	2	1	2	3	3	3	3	2	3	2	3	3	2	1	3	3	2	2	3	3	4	2	3	3	3	4	2	3	4
1	2	26	4	1	4	3	4	3	3	4	3	3	2	4	3	4	2	2	3	3	2	1	2	1	3	3	1	2	3	2	3	2	4	2	3	1	1	2	3	4	3	4	4	5	3	3	4	5	5
1	2	23	4	1	5	4	5	4	4	4	4	4	4	4	5	3	2	2	3	2	1	1	3	1	3	3	1	1	1	3	2	2	3	2	4	1	1	2	3	4	5	2	2	5	1	2	5	5	5
1	2	29	4	1	4	4	4	4	3	4	4	3	4	4	5	3	3	4	4	2	2	2	3	1	2	3	1	2	3	3	3	2	3	2	3	2	2	2	3	4	4	3	4	5	4	4	5	5	4
1	2	28	4	1	4	4	4	4	4	4	4	4	4	4	4	3	2	3	3	2	2	2	3	2	2	3	2	2	2	3	2	2	3	2	3	2	2	2		4	4	4	4	4	4	4	4	4	4
1	2	24	4	1	4	3	4	4	4	4	3	3	3	5	5	2	3	1	3	2	1	2	2	1	1	3	2	1	2	2	2	2	2	2	2	2	3	4	2	5	4	5	3	4	4	5	4	4	4
1	1	25	4	3	4	3	4	4	5	5	5	4	5	5	5	4	4	2	4	1	1	1	3	2	1	3	2	3	2	3	3	2	4	2	3	2	1	2	4	5	5	4	5	5	5	5	5	4	5
1	2	23	4	2	5	5	5	5	5	4	4	4	5	4	5	3	3	1	4	3	1	2	2	1	2	3	2	3	1	4	3	3	4	1	4	1	1	2	3	5	5	3	5	5	5	5	5	5	5
1	1	25	4	1	5	4	5	4	4	4	4	4	3	4	5	4	2	3	4	2	3	2	4	3	1	3	2	2	2	4	2	2	3	2	4	3	1	1	4	4	5	4	4	4	5	5	5	4	4
1	2	23	4	1	4	4	4	4	4	4	4	4	4	4	4	3	3	1	3	2	1	1	2	2	3	3	2	2	3	3	4	2	4	3	4	2	1	2	3	4	4	4	4	4	2	5	5	4	3
1	1	25	4	3	5	5	4	3	3	3	4	4	5	5	5	3	2	3	3	3	3	2	3	1	3	3	2	3	2	3	4	3	3	3	3	4	2	1	3	2	4	3	2	4	2	2	5	4	4
1	1	25	4	1	2	2	2	2	3	2	3	2	2	3	3	3	3	2	3	3	3	1	2	1	2	2	2	3	2	2	3	2	2	3	3	3	2	3	3	3	3	2	3	4	2	3	3	3	3
1	2	23	4	1	4	3	4	3	3	4	4	3	4	4	3	2	3	3	2	2	1	2	3	3	2	3	2	1	2	1	1	3	3	3	2	1	3	3	2	3	3	3	3	3	3	3	3	2	4
1	1	25	4	2	4	4	4	4	5	4	4	4	5	4	3	3	3	1	4	1	2	1	3	1	2	3	2	2	2	3	2	2	4	2	4	1	1	1	3	4	4	4	4	4	4	4	4	4	4
1	2	23	4	2	4	3	4	4	3	4	4	4	4	4	4	3	2	3	3	3	2	1	2	2	3	3	1	2	3	3	3	2	3	2	3	2	2	3	3	4	4	3	4	4	4	4	5	4	4
1	2	23	4	1	4	3	5	4	3	4	4	4	3	4	3	4	1	2	3	1	2	1	3	1	2	2	1	1	1	3	1	2	3	1	3	1	2	2	3	3	3	4	3	4	2	4	4	4	4
1	2	23	4	1	4	3	2	2	2	3	3	2	3	3	3	3	2	3	3	3	3	2	2	2	3	3	2	3	2	2	3	3	2	3	3	3	2	3	3	2	3	2	3	4	2	2	2	2	2
1	2	23	4	1	4	3	4	4	4	5	4	3	4	5	5	3	2	1	4	1	1	1	3	1	1	3	1	2	1	3	2	2	3	2	3	2	1	1	3	3	4	4	3	5	4	4	5	4	4
1	2	22	4	1	5	4	4	4	4	4	4	3	4	4	5	3	3	3	3	3	2	2	3	2	2	3	2	1	2	3	3	1	3	1	3	1	1	2	3	4	4	4	4	4	4	3	3	3	4
1	2	25	4	1	4	3	4	4	4	4	4	3	4	4	4	3	2	2	3	2	2	1	3	1	2	2	1	2	2	3	3	2	2	2	3	2	1	2	3	4	4	3	3	4	3	3	3	3	3
1	2	28	4	1	5	4	4	2	4	4	4	4	4	4	4	3	2	3	3	2	2	2	2	2	2	3	2	2	2	3	3	2	3	2	3	2	2	2	3	3	4	4	3	4	4	4	4	4	4
1	1	25	4	1	3	3	3	2	4	4	4	3	3	4	3	4	2	4	4	2	3	1	3	1	1	4	1	3	1	4	4	3	3	1	4	2	1	2	4	4	4	1	3	5	2	4	5	3	3
1	1	28	4	2	3	3	4	4	4	4	3	4	3	3	5	3	2	2	3	2	1	2	3	2	1	3	2	2	2	3	2	2	3	2	3	1	1	2	3	4	3	3	4	5	4	4	3	4	5
1	2	23	4	2	4	3	4	3	3	4	3	3	3	4	4	3	2	2	3	2	2	2	3	1	2	3	2	2	2	3	3	2	3	2	3	2	2	2	3	3	4	3	4	4	4	4	4	4	4
1	2	23	4	2	4	3	4	4	4	4	4	4	4	4	4	3	2	2	3	3	1	1	2	1	1	3	2	1	2	3	2	2	3	2	3	2	1	2	3	4	4	4	3	4	3	4	4	4	4
1	2	23	4	1	4	3	4	4	3	4	4	4	4	4	3	3	2	2	3	3	1	2	3	3	2	3	2	3	2	3	3	2	3	3	3	2	1	3	3	4	4	3	4	4	3	4	4	4	3
1	2	27	4	1	4	4	4	4	4	4	4	3	4	5	4	4	2	2	3	1	1	1	3	1	1	4	1	1	1	3	2	1	4	3	3	1	1	1	4	4	5	4	3	5	3	4	4	4	4
2	2	26	4	1	4	4	4	4	4	4	4	4	4	4	4	3	2	3	3	3	2	1	3	2	2	3	2	3	1	3	3	3	3	2	3	2	2	2	3	4	3	3	3	3	3	4	3	3	3
2	2	25	4	1	4	4	2	4	5	4	4	4	5	4	5	3	3	4	3	3	3	3	4	3	3	4	4	3	4	3	3	4	3	4	4	3	2	3	1	4	5	5	4	4	5	5	4	4	4
2	2	23	4	2	4	3	4	4	3	4	4	3	4	4	4	3	2	3	3	2	3	1	3	2	3	3	2	3	2	3	3	2	3	2	3	2	1	2	3	4	4	4	4	4	4	4	4	4	4
2	2	25	4	3	4	3	4	4	4	4	3	4	4	4	4	3	2	3	3	2	2	1	2	1	4	3	1	3	2	3	3	3	2	2	4	3	2	1	3	4	4	3	3	4	4	4	4	4	3
2	2	23	4	1	3	4	3	3	3	3	3	3	4	4	4	3	2	3	3	3	3	1	3	1	3	3	2	1	2	3	2	3	3	3	3	2	2	3	3	3	4	4	2	3	3	3	4	4	4
2	2	23	4	1	5	3	3	3	4	4	4	4	4	4	5	2	2	4	2	2	3	1	3	1	3	3	2	4	1	2	3	3	3	3	3	4	2	2	3	3	4	2	4	4	4	2	3	4	5
2	2	26	4	1	4	4	4	5	4	3	4	3	5	3	4	4	2	2	4	2	1	1	3	2	1	2	2	1	1	4	2	1	4	3	3	1	1	2	4	2	4	4	4	4	2	4	3	4	4
2	2	25	4	1	4	3	4	4	4	4	3	4	4	4	5	2	2	3	3	3	3	1	3	2	2	3	2	2	2	3	3	2	3	2	2	1	2	2	3	4	4	4	4	4	4	4	4	4	4
2	2	24	4	1	4	4	5	4	3	4	4	4	4	4	4	3	2	2	3	2	2	1	3	2	3	3	1	3	2	3	3	2	2	2	3	2	2	2	3	4	4	4	2	5	3	4	4	4	4
2	2	23	4	1	4	3	3	4	3	4	4	3	4	4	4	3	3	2	3	4	3	1	1	3	3	3	2	2	3	1	4	3	2	4	3	3	2	3	3	2	3	2	4	4	4	3	4	5	2
2	2	25	4	1	5	4	5	5	4	5	5	4	4	5	5	3	3	3	3	2	3	1	3	1	1	3	1	1	3	4	2	3	3	3	4	3	2	2	3	5	5	5	5	5	5	4	5	5	4
2	2	29	4	1	5	4	5	4	3	4	4	3	4	4	4	3	3	4	3	3	4	1	2	3	4	3	3	3	4	2	3	4	1	3	3	3	3	3	3	2	2	2	2	4	5	4	4	4	2
2	2	24	4	1	4	4	4	4	4	4	5	5	5	5	5	4	1	1	4	1	1	2	3	1	1	4	2	4	2	2	3	3	4	3	4	4	1	1	4	2	5	5	2	4	4	4	5	5
2	2	24	4	1	4	4	4	3	4	4	4	4	4	3	4	4	2	3	3	2	3	1	2	2	3	3	2	2	2	3	2	2	3	1	4	2	1	1	3	4	4	4	3	5	4	4	4	4	3
2	2	23	4	1	5	4	4	4	4	4	3	4	4	5	4	3	2	3	3	2	3	2	2	2	3	3	2	2	2	3	3	3	2	3	2	2	2	2	3	4	4	4	3	4	4	4	4	4	4
2	2	23	4	1	5	5	5	5	5	5	5	5	5	5	5	3	3	2	3	2	3	1	3	1	3	3	3	3	2	3	3	3	3	2	3	3	2	3	3	5	5	5	5	5	5	5	5	5	5
2	2	23	4	1	4	4	4	5	4	4	4	3	4	4	4	4	2	1	3	1	2	1	3	3	2	3	1	3	2	3	3	3	3	4	3	3	2	2	3	4	4	2	2	4	4	4	4	4	4
2	2	24	4	1	4	3	4	4	4	5	3	4	5	5	5	4	2	2	4	2	4	1	2	1	4	4	1	3	1	3	3	3	1	1	4	3	1	2	4	4	5	3	3	5	3	4	4	4	4
2	2	24	4	1	4	3	3	3	3	4	3	3	4	3	4	3	2	3	3	2	2	2	3	2	2	3	2	2	2	3	2	2	3	2	3	2	2	2	3	4	4	4	3	4	4	4	4	4	4
2	2	23	4	1	5	4	4	4	4	4	3	4	4	5	5	3	2	1	3	3	2	1	3	1	1	3	1	3	2	3	3	2	3	3	3	2	1	2	3	4	4	4	4	4	4	5	3	4	4
2	2	23	4	1	5	4	5	4	4	4	5	5	4	4	4	3	2	4	3	3	3	3	2	3	3	3	2	4	3	2	3	3	2	4	3	3	2	3	3	2	4	3	4	4	4	3	4	4	4
2	2	23	4	1	4	3	4	4	3	4	4	4	4	4	5	2	3	2	3	3	2	2	2	2	2	3	2	2	2	2	2	2	3	1	3	2	2	3	3	4	4	3	3	4	4	4	4	4	4
2	2	24	4	1	4	4	4	4	4	4	4	4	4	4	4	3	3	3	3	3	3	2	2	2	3	3	3	3	3	2	3	3	3	3	3	3	3	3	3	4	4	4	4	4	4	4	4	4	4
2	2	23	4	1	5	4	5	5	5	3	4	4	4	5	5	4	1	3	3	2	3	1	2	2	3	4	1	3	1	2	3	4	4	1	4	3	1	1	4	4	4	5	2	5	1	5	5	5	3
2	1	25	4	1	4	4	4	3	4	4	4	4	4	4	4	3	2	2	3	2	2	2	3	2	2	3	2	2	3	3	3	2	3	3	3	2	2	3	3	4	4	3	3	4	4	4	4	3	4
2	1	25	4	2	4	4	4	4	5	4	4	4	5	4	3	3	3	1	4	1	2	1	3	1	2	3	2	2	2	3	2	2	4	2	4	1	1	1	3	4	4	4	4	4	4	4	4	4	4
2	2	23	4	2	4	3	4	4	3	4	4	4	4	4	4	3	2	3	3	3	2	1	2	2	3	3	1	2	3	3	3	2	3	2	3	2	2	3	3	4	4	3	4	4	4	4	5	4	4
2	1	25	4	3	4	3	4	4	5	5	5	4	5	5	5	4	4	2	4	1	1	1	3	2	1	3	2	3	2	3	3	2	4	2	3	2	1	2	4	5	5	4	5	5	5	5	5	4	5
2	1	28	4	2	3	3	4	4	4	4	3	4	3	3	5	3	2	2	3	2	1	2	3	2	1	3	2	2	2	3	2	2	3	2	3	1	1	2	3	4	3	3	4	5	4	4	3	4	5
[truncated: 13 more columns]
