# Supplementary material for: An online communication skills training program for nursing students: A quasi-experimental study
Source: PLoS One. 2022 May 4;17(5):e0268016. doi: 10.1371/journal.pone.0268016 (PMC9067637; doi:10.1371/journal.pone.0268016)
Supplement: S2 Data — (XLSX) [file pone.0268016.s002.xlsx]

## Sheet: Sheet1
group	Sex	Age	grade	Living(commuting/trace/dormitory)	1. I can easily notice if someone is interested in my story or is bored	2. I can easily noticell if someone is hiding their true feelings	3. I can easily notice what the other person is talking about	4.People say I know how they feel and think	5. I can quickly and intuitively recognize the emotions of others	6. I can recognize if I'm getting in the way without the other person talking.	7. I'm good at predicting how someone will feel	8. I'm good at predicting what someone will do	9. I can quickly notice when someone says something and the meaning is different.	10. It's easy to see if someone wants to join the conversation.	11. I quickly notice when someone is awkward or uncomfortable in a meeting.	1. I hold my anger when I'm angry	2. I express my anger when I am angry	3. I don't talk when I'm angry	4. I treat people with patience	5. I get sulky when I'm angry.	6. I avoid people when I am angry.	7. I scream when I'm angry	8. I keep my cool when I'm angry.	9. I slam the door when I'm angry	10. When I'm angry, I avoid the other person's gaze.	11. I restrain my actions when I am angry	12. I argue with people when I'm angry	13. I don't tell anyone, but I tend to hold a grudge inside.	14. I raise my voice when I'm angry	15. I can calm myself down even when I am angry	16. I internally criticize others	17. I am more angry than I want to admit to myself	18.I recover from anger faster than most people	19. I curse when I'm angry	20. I try to endure and understand	21. I'm more upset than other people's guesses.	22. When I get angry, I lose control and get angry.	23. I put on an angry face when I'm angry	24. I can control my anger	1. I am able to show my colleagues who I am.	2. I can see another person's point of view	3. I feel comfortable in a variety of social situations	4. I can assert my rights or opinions	5. I pay attention to what the other person is saying when speaking.	6. I lead my conversations by negotiating which topics to cover.	7. I can express myself well at verbal and nonverbal expressions.	8. People say I'm warm.	9. My friends really believe that I care about them	10. My conversation is efficient
1=control	1=male		senior(4)
2=experimental	2=female
[truncated: 13 more columns]
